# Supplementary material for: Effects of Exposure Duration and Exposure Levels of Ambient Air Pollutants on the Risk of Polycystic Ovarian Syndrome: A 2015–2019 Korean Population-Based Cohort Study
Source: Toxics. 2022 Sep 18;10(9):542. doi: 10.3390/toxics10090542 (PMC9501187; doi:10.3390/toxics10090542)
Supplement: Supplementary file 1 [file toxics-10-00542-s001.zip]

Archive with 1 entries (1 files):
- toxics-1876112-supplementary.pdf
